# Supplementary material for: Analysis of Effectiveness and Psychological Techniques Implemented in mHealth Solutions for Middle-Aged and Elderly Adults with Type 2 Diabetes: A Narrative Review of the Literature
Source: J Clin Med. 2021 Jun 18;10(12):2701. doi: 10.3390/jcm10122701 (PMC8235068; doi:10.3390/jcm10122701)
Supplement: Supplementary file 1 [file jcm-10-02701-s001.zip]

Archive with 1 entries (1 files):
- jcm-1259583-supplementary.pdf
